# Supplementary material for: Potential Predictors of Long COVID in Italian Children: A Cross-Sectional Survey
Source: Children (Basel). 2024 Feb 9;11(2):221. doi: 10.3390/children11020221 (PMC10887525; doi:10.3390/children11020221)
Supplement: Supplementary file 1 [file children-11-00221-s001.zip]

Archive with 1 entries (1 files):
- children-2786645-supplementary.pdf
